# Supplementary material for: 25-Hydroxyvitamin D in Cancer Patients Admitted to Palliative Care: A Post-Hoc Analysis of the Swedish Trial ‘Palliative-D’
Source: Nutrients. 2022 Jan 29;14(3):602. doi: 10.3390/nu14030602 (PMC8840761; doi:10.3390/nu14030602)
Supplement: Supplementary file 1 [file nutrients-14-00602-s001.zip]

Archive with 1 entries (1 files):
- nutrients-1526687-supplementary.pdf
